# Supplementary material for: A new species of Megischus Brullé (Hymenoptera, Stephanidae) from China, with a key to the Chinese species
Source: Zookeys. 2010 Oct 18;(69):59–64. doi: 10.3897/zookeys.69.738 (PMC3088441; doi:10.3897/zookeys.69.738)
Supplement: XML Treatment for Megischus [file zookeys.69.738-treatment1.xml]

<!DOCTYPE tp:taxon-treatment
  PUBLIC "-//TaxonX//DTD Taxonomic Treatment Publishing DTD v0 20100105//EN" "tax-treatment-NSO.dtd">
<tp:taxon-treatment xmlns:tp="http://www.plazi.org/taxpub"><tp:treatment-meta><mixed-citation publication-type="journal"><person-group><name><surname>Hong</surname><given-names>Chun-dan</given-names></name><name><surname>van Achterberg</surname><given-names>Cornelis</given-names></name><name><surname>Xu</surname><given-names>Zai-fu</given-names></name></person-group><article-title>A new species of <italic>Megischus</italic> Brullé (Hymenoptera, Stephanidae) from China, with a key to the Chinese species</article-title><source>Zookeys</source><day>18</day><month>10</month><year>2010</year><volume>2010</volume><issue>69</issue><fpage>59</fpage><lpage>64</lpage><pub-id pub-id-type="doi">10.3897/zookeys.69.738</pub-id></mixed-citation></tp:treatment-meta><tp:nomenclature><label>Genus</label><tp:taxon-name>
                        <tp:taxon-name-part taxon-name-part-type="genus">Megischus</tp:taxon-name-part>
                    </tp:taxon-name><tp:taxon-authority>Brullé, 1846</tp:taxon-authority><tp:nomenclature-citation-list><tp:nomenclature-citation><tp:taxon-name>Megischus</tp:taxon-name><comment><xref ref-type="bibr" rid="B7">Brullé 1846: 537</xref>. Type species: <tp:taxon-name>Megischus annulator</tp:taxon-name><xref ref-type="bibr" rid="B7">Brullé 1846</xref> (designated by Viereck 1914) [= <tp:taxon-name>Stephanus furcatus</tp:taxon-name> (Lepeletier &amp; Serville, 1825)].</comment></tp:nomenclature-citation><tp:nomenclature-citation><tp:taxon-name>Megischus</tp:taxon-name><comment><xref ref-type="bibr" rid="B7">Brullé 1846</xref>: <xref ref-type="bibr" rid="B1">van Achterberg 2002: 53–168</xref>; <xref ref-type="bibr" rid="B6">Aguiar and Johnson 2003: 469–482</xref>.</comment></tp:nomenclature-citation><tp:nomenclature-citation><tp:taxon-name>Bothriocerus</tp:taxon-name><comment><xref ref-type="bibr" rid="B10">Sichel 1860: 759</xref>. Type species: <tp:taxon-name>Bothriocerus europaeus</tp:taxon-name> Sichel, 1860 (by monotypy) (= <tp:taxon-name>Stephanus anomalipes</tp:taxon-name> Foerster, 1855, according to <xref ref-type="bibr" rid="B9">Madl 1991</xref>).</comment></tp:nomenclature-citation></tp:nomenclature-citation-list></tp:nomenclature><tp:treatment-sec sec-type="Key to species of the genus Megischus Brullé from China"><title>Key to species of the genus <tp:taxon-name>Megischus</tp:taxon-name> Brullé from China.</title><table-wrap content-type="key" position="anchor" orientation="portrait"><table><tbody><tr><td rowspan="1" colspan="1">1</td><td rowspan="1" colspan="1">Gena narrowly rounded medially behind eye in dorsal view (Fig. 18 in <xref ref-type="bibr" rid="B2">van Achterberg and Yang 2004</xref>); neck postero-dorsally at about same level as middle part of pronotum (Fig. 23, l.c.); vein cu-a of fore wing strongly reclivous (Fig. 24, l.c.); hind basitarsus about 4 times as long as wide; [without distinct pronotal fold and without a cavity; vein 1-M of fore wing about 5 times as<!--PageBreak--> long as vein 1-SR and 1.2 times vein m-cu; widened part of hind tibia of female nearly straight or weakly concave ventrally (Fig. 20, l.c.); ivory part of ovipositor sheath about twice as long as dark apical part]</td><td rowspan="1" colspan="1"><tp:taxon-name>Megischus chaoi</tp:taxon-name> van Achterberg, 2004</td></tr><tr><td rowspan="1" colspan="1">–</td><td rowspan="1" colspan="1">Temple medially roundly convex behind eye in dorsal view (Fig. 25 in <xref ref-type="bibr" rid="B2">Van Achterberg and Yang 2004</xref>); neck at lower level than middle part of pronotum postero-dorsally (Fig. 29, l.c.); vein cu-a of fore wing weakly reclivous or subvertical (Fig. 26, l.c.; 7); hind basitarsus 3.0–3.5 times as long as wide</td><td rowspan="1" colspan="1">2</td></tr><tr><td rowspan="1" colspan="1">2</td><td rowspan="1" colspan="1">Temple slightly convex behind eye (Fig. 25 in <xref ref-type="bibr" rid="B2">Van Achterberg and Yang 2004</xref>); pronotal fold distinct and with a cavity below it (Figs 27–29, l.c.); vein 1-M of fore wing 4.2–5.5 times as long as vein 1-SR and 1.1–1.3 times vein m-cu; first tergite largely transversely striate or striate-rugose; head largely blackish or dark brown; widened part of hind tibia of female distinctly concave ventrally (Figs 30, 31, l.c.), but straight in male; [whitish or ivory part of ovipositor sheath 0.7–2.0 times as long as dark apical part]</td><td rowspan="1" colspan="1"><tp:taxon-name>Megischus ptosimae</tp:taxon-name> Chao, 1964</td></tr><tr><td rowspan="1" colspan="1">–</td><td rowspan="1" colspan="1">Temple distinctly convex behind eye (<xref ref-type="fig" rid="F1">Fig. 3</xref>); pronotal fold absent (<xref ref-type="fig" rid="F1">Fig. 4–5</xref>); vein 1-M of fore wing about 2.2 times as long as vein 1-SR and 0.9 times vein m-cu (<xref ref-type="fig" rid="F2">Fig. 8</xref>); first tergite largely smooth and shiny dorsally (<xref ref-type="fig" rid="F2">Fig. 9</xref>); head largely orange brown; widened part of hind tibia of male nearly straight ventrally (<xref ref-type="fig" rid="F2">Fig. 10</xref>)</td><td rowspan="1" colspan="1"><tp:taxon-name>Megischus aplicatus</tp:taxon-name> sp. n.</td></tr></tbody></table></table-wrap></tp:treatment-sec><tp:taxon-treatment><tp:treatment-meta><mixed-citation publication-type="journal"><person-group><name><surname>Hong</surname><given-names>Chun-dan</given-names></name><name><surname>van Achterberg</surname><given-names>Cornelis</given-names></name><name><surname>Xu</surname><given-names>Zai-fu</given-names></name></person-group><article-title>A new species of <italic>Megischus</italic> Brullé (Hymenoptera, Stephanidae) from China, with a key to the Chinese species</article-title><source>Zookeys</source><day>18</day><month>10</month><year>2010</year><volume>2010</volume><issue>69</issue><fpage>59</fpage><lpage>64</lpage><pub-id pub-id-type="doi">10.3897/zookeys.69.738</pub-id></mixed-citation></tp:treatment-meta><tp:nomenclature><tp:taxon-name>
                    	<tp:taxon-name-part taxon-name-part-type="genus">Megischus</tp:taxon-name-part>
                    	<tp:taxon-name-part taxon-name-part-type="species">aplicatus</tp:taxon-name-part>
                    <object-id xmlns:xlink="http://www.w3.org/1999/xlink" xlink:type="simple">urn:lsid:zoobank.org:act:65A9A7F9-83C9-4D9E-ADC5-D058A6C44656</object-id>
                    </tp:taxon-name><tp:taxon-authority>Hong, van Achterberg &amp; Xu</tp:taxon-authority><tp:taxon-status xmlns:xlink="http://www.w3.org/1999/xlink" xlink:type="simple">sp. n.</tp:taxon-status><xref ref-type="fig" rid="F1">Figs 1</xref><xref ref-type="fig" rid="F2">12</xref></tp:nomenclature><tp:treatment-sec sec-type="Male"><title>Male.</title><p>Length of body 25.7 mm, and of fore wing 13.9 mm.</p><sec sec-type="Head"><title>Head.</title><p>Antenna with 41 segments; first antennal segment 1.6 times as long as wide and twice as long as second segment, third segment 2.4 times as long as wide and 0.8 times as fourth segment; frons (<xref ref-type="fig" rid="F1">Fig. 1</xref>) strongly rugose, rugae laterally curved upwards; three anterior coronal teeth large, two posterior ones connected and somewhat sinuate; vertex (<xref ref-type="fig" rid="F1">Fig. 2</xref>) with 4 strongly curved carinae, followed by irregularly transversely striate area, striae coarser laterally and largely interrupted medio-dorsally, resulting in a more or less longitudinal impression, sculpture disappearing near occipital carina, leaving a narrow smooth area; area along inner orbit with one distinct longitudinal carina on each side; temple (<xref ref-type="fig" rid="F1">Fig. 3</xref>) largely smooth and shiny, roundly convex occipital carina strongly developed.</p><fig id="F1" position="float" orientation="portrait"><label>Figures 1–7.</label><caption><p><tp:taxon-name>Megischus aplicatus</tp:taxon-name> sp. n. ♂. <bold>1</bold> head, anterior view <bold>2</bold> head, dorsal view <bold>3</bold> head, lateral view <bold>4</bold> pronotum, dorsal view <bold>5</bold> pronotum, lateral view <bold>6</bold> mesoscutum and scutellum <bold>7</bold> propodeum.</p></caption><graphic xmlns:xlink="http://www.w3.org/1999/xlink" xlink:href="ZooKeys-069-059-g001.jpg" position="float" orientation="portrait" xlink:type="simple"/></fig></sec><sec sec-type="Mesosoma"><title>Mesosoma.</title><p>Neck (<xref ref-type="fig" rid="F1">Fig. 4</xref>) rather short and robust, medio-dorsally rather shallowly concave, laterally with pairs of strong carinae, neck at much lower level than middle part of pronotum; pronotal fold absent (<xref ref-type="fig" rid="F1">Fig. 4–5</xref>); middle and posterior part of pronotum strongly punctate dorsally and laterally, punctures bearing setae and with smooth interspaces; lateral oblique groove of pronotum smooth and shallowly impressed (<xref ref-type="fig" rid="F1">Fig. 5</xref>), ventral area below it punctate and setose; propleuron coriaceous and densely setose; <!--PageBreak-->prosternum irregularly punctate, punctures posteriorly more dense and with setae; mesoscutum (<xref ref-type="fig" rid="F1">Figs 6</xref>) shiny, foveolate and with smooth interspaces, laterally foveolate, largely coalescent, areolate; notauli and median groove indistinct and formed by some<!--PageBreak--> small foveolae; axillae foveolate and setose; scutellum (<xref ref-type="fig" rid="F1">Fig. 6</xref>) medially largely smooth and laterally sparsely foveolate; mesopleuron robust, dorsal part finely setose, convex part evenly punctate and with smooth interspaces, each puncture bearing a whitish seta, metapleuron medially distinctly convex and densely foveolate-rugose, with fine setosity, ventral part largely smooth and with both dorsal anterior depression and ventral one rather deep; propodeum (<xref ref-type="fig" rid="F1">Fig. 7</xref>) densely reticulate-foveolate.</p></sec><sec sec-type="Wings"><title>Wings.</title><p>Fore wing (<xref ref-type="fig" rid="F2">Fig. 8</xref>): vein 1-M distinctly curved, 2.2 times as long as vein 1-SR and 0.9 times vein m-cu; vein 2-SR 1.1 times as long as vein r; vein r ends 0.5 times length of pterostigma behind level of apex of pterostigma; vein 1-SR 0.95 times as long as parastigmal vein; vein cu-a postfurcal and subvertical; vein 3-CU1 largely nebulous.</p><fig id="F2" position="float" orientation="portrait"><label>Figures 8–12.</label><caption><p><tp:taxon-name>Megischus aplicatus</tp:taxon-name> sp. n. ♂. <bold>8</bold> fore wing <bold>9</bold> first tergite <bold>10</bold> hind femur and tibia <bold>11</bold> hind tarsus <bold>12</bold> pygidial process.</p></caption><graphic xmlns:xlink="http://www.w3.org/1999/xlink" xlink:href="ZooKeys-069-059-g002.jpg" position="float" orientation="portrait" xlink:type="simple"/></fig></sec><sec sec-type="Legs"><title>Legs.</title><p>Hind coxa rather strong, annular, coarsely punctate and setose; hind femur (<xref ref-type="fig" rid="F2">Fig. 10</xref>) sparsely punctate and with whitish setae, area in between smooth and shiny, ventrally with two large teeth and some denticles in between; hind tibia robust, ventrally mostly straight and 1.3 times as long as hind femur, basal narrow part about 0.6 times as long as widened part, outer side obliquely carinate, inner side apically densely setose; hind basitarsus (<xref ref-type="fig" rid="F2">Fig. 11</xref>) subparallel-sided, 3.5 times as long as its apical width and 4.7 times as long as second tarsus.</p></sec><sec sec-type="Metasoma"><title>Metasoma.</title><p>First tergite largely smooth and shiny (<xref ref-type="fig" rid="F2">Fig. 9</xref>), 5.2 times as long as its maximum width, 1.4 times as long as second tergite and 0.5 times as long as remainder of tergites; remainder of tergites smooth; pygidial process (<xref ref-type="fig" rid="F2">Fig. 12</xref>) distinct and tubular apically.</p></sec></tp:treatment-sec><tp:treatment-sec sec-type="Colour"><title>Colour.</title><p>Head orange brown; pronotum, mesosoma, first tergite and hind legs largely dark brown or black; metasoma except first tergite brown to blackish; wing membrane light brownish, wing venation and pterostigma dark brown.</p></tp:treatment-sec><tp:treatment-sec sec-type="Material examined"><title>Material examined:</title><p>Holotype male, China: Hubei, Shennongjia National Nature Reserve, viii.1982, Coll. Shi Shang-bo, No. 870112 (<bold>ZJUH</bold>).</p></tp:treatment-sec><tp:treatment-sec sec-type="Female"><title>Female.</title><p>Unknown.</p></tp:treatment-sec><tp:treatment-sec sec-type="Host"><title>Host.</title><p>Unknown.</p></tp:treatment-sec><tp:treatment-sec sec-type="Distribution"><title>Distribution:</title><p>China (Hubei).</p></tp:treatment-sec><tp:treatment-sec sec-type="Comments"><title>Comments:</title><p>The new species runs in the key by <xref ref-type="bibr" rid="B1">van Achterberg (2002)</xref> combined with the revision by <xref ref-type="bibr" rid="B1">van Achterberg and Yang (2004)</xref> to <tp:taxon-name>Megischus ptosimae</tp:taxon-name> Chao. It differs as indicated in the included key to Chinese species.</p></tp:treatment-sec><tp:treatment-sec sec-type="Etymology"><title>Etymology:</title><p>The name of this species derives from the Latin “a-” and “plicatus” which means without fold, because this species has no pronotal fold on the pronotum.</p></tp:treatment-sec></tp:taxon-treatment><ref-list><ref id="B7"><mixed-citation xmlns:xlink="http://www.w3.org/1999/xlink" xlink:type="simple"><person-group><name name-style="western"><surname>Brullé</surname><given-names>A</given-names></name></person-group> (<year>1846</year>) <source>Histoire naturelle des Insectes. Hyménoptères</source>. Vol. <volume>IV</volume>, <publisher-loc>Paris</publisher-loc>, p. I-VIII + 1–<lpage>680</lpage>.</mixed-citation></ref><ref id="B1"><mixed-citation xmlns:xlink="http://www.w3.org/1999/xlink" xlink:type="simple"><person-group><name name-style="western"><surname>Achterberg</surname><given-names>van C</given-names></name></person-group> (<year>2002</year>)<article-title> A revision of the Old World species of <italic>Megischus</italic> Brullé, <italic>Stephanus</italic> Jurine and <italic>Pseudomegischus</italic> gen. nov., with a key to the genera of the family Stephanidae (Hymenoptera: Stephanoidea).</article-title><source>Zoologische Verhandelingen Leiden</source><volume>339</volume>:<fpage>1</fpage>-<lpage>206</lpage>.</mixed-citation></ref><ref id="B6"><mixed-citation xmlns:xlink="http://www.w3.org/1999/xlink" xlink:type="simple"><person-group><name name-style="western"><surname>Aguiar</surname><given-names>AP</given-names></name><name name-style="western"><surname>Johnson</surname><given-names>NF</given-names></name></person-group> (<year>2003</year>)<article-title> Stephanidae (Hymenoptera) of America North of Mexico.</article-title><source>Proceedings of the Entomological Society of Washington</source><volume>105</volume> (<issue>2</issue>):<fpage>467</fpage>-<lpage>483</lpage>.</mixed-citation></ref><ref id="B10"><mixed-citation xmlns:xlink="http://www.w3.org/1999/xlink" xlink:type="simple"><person-group><name name-style="western"><surname>Sichel</surname><given-names>J</given-names></name></person-group> (<year>1860</year>)<article-title> Liste des Hyménoptères Recueillis en Sicile par M. Bellier de la Chavignerie Pendant les mois d’Août à Septembre 1859.</article-title><source>Annales de la Société Entomologique de France, 3e série 1861,</source><volume>8</volume>:<fpage>749</fpage>-<lpage>764</lpage>.</mixed-citation></ref><ref id="B9"><mixed-citation xmlns:xlink="http://www.w3.org/1999/xlink" xlink:type="simple"><person-group><name name-style="western"><surname>Madl</surname><given-names>M</given-names></name></person-group> (<year>1991</year>)<article-title> Zur Kenntnis der Palaärktischen Stephanidae (Hymenoptera, Stephanoidea).</article-title><source>Entomofauna 1991,</source><volume>12</volume> (<issue>9</issue>):<fpage>117</fpage>-<lpage>126</lpage>.</mixed-citation></ref><ref id="B2"><mixed-citation xmlns:xlink="http://www.w3.org/1999/xlink" xlink:type="simple"><person-group><name name-style="western"><surname>Achterberg</surname><given-names>van C</given-names></name><name name-style="western"><surname>Yang</surname><given-names>ZQ</given-names></name></person-group> (<year>2004</year>)<article-title> New species of the genera <italic>Megischus</italic> Brullé and <italic>Stephanus</italic> Jurine from China (Hymenoptera: Stephanoidea: Stephanidae), with a key to world species of the genus <italic>Stephanus</italic>.</article-title><source>Zoologische Medelingen Leiden</source><volume>78</volume> (<issue>3</issue>):<fpage>101</fpage>-<lpage>117</lpage>.</mixed-citation></ref></ref-list></tp:taxon-treatment>
